# Supplementary material for: Physiological Synchrony of the Broad Bean Weevil, Bruchus rufimanus Boh., to the Host Plant Phenology, Vicia faba L
Source: Front Insect Sci. 2021 Aug 6;1:707323. doi: 10.3389/finsc.2021.707323 (PMC10926550; doi:10.3389/finsc.2021.707323)
Supplement: Supplementary file 1 [file Table_1.XLSX]

## Sheet: winter sown
Winter sown					Ovarian development								Mated								#mature oocyte								Body fate in males					Body fate in females
Day of observations	#insects collected from 100 plants	Sex-ratio (F/M)	#Flowers (modal value from 20 plants)	#Pods (modal value from 20 plants)	Ind1	Ind2	Ind3	Ind4	Ind5	Ind6	Ind7	Ind8	Ind1	Ind2	Ind3	Ind4	Ind5	Ind6	Ind7	Ind8	Ind1	Ind2	Ind3	Ind4	Ind5	Ind6	Ind7	Ind8	Ind1	Ind2	Ind3	Ind4	Ind5	Ind1	Ind2	Ind3	Ind4	Ind5	Ind6	Ind7	Ind8
2011-04-14	0
2011-04-15
2011-04-16
2011-04-17
2011-04-18
2011-04-19	0
2011-04-20
2011-04-21
2011-04-22
2011-04-23
2011-04-24
2011-04-25
2011-04-26	0		2
2011-04-27
2011-04-28	7	0.166667			1								0																1	1	1	1		3
2011-04-29	2	1	3		1								0																1					3
2011-04-30
2011-05-01
2011-05-02	3	0.5	3																										0
2011-05-03	4	0.5																											1
2011-05-04	4	1	3		0.5								0								0								1					1
2011-05-05	8	0.6			4	2							0	0							3	0												1	2
2011-05-06	10	0.428571	3	1	2	4	2						0	1	1						0	15	0											1	1	1
2011-05-07
2011-05-08
2011-05-09	15	1.14286	4	1	0.5	1							0	1							0	0												1	2
2011-05-10	25	1.4			2	1	2	4	4				1	1	1						0	0	0	5	35				1					1	2	1	1	2
2011-05-11	29	1.63636	4	1
2011-05-12	20	0.818182			1	2	2	4					1	1	1	1					0	0	0	15					1	1	1	1	0.5	0.5	1	1	2
2011-05-13	18	0.5625	5	1	4	4	4	2					1	1	1	1					12	12	3	0					0.5	1	2	1		1	1	2	2
2011-05-14
2011-05-15
2011-05-16	12	1	4	2	2	2							1	0							0	0												1	1
2011-05-17	18	0.5			2	4	2						1	1	1						0	23	0						0.5					1	1	1
2011-05-18	28	1.33333	4	5
2011-05-19	32	3			4	4							1	1							39	7												1	3
2011-05-20	39	0.9	3	2	4	2	4						1	1	1						41	0	51						1	1	0.5	0.5		1	2	1
2011-05-21
2011-05-22
2011-05-23	28	0.75	3	5
2011-05-24	38	0.777778			2								1								0													0.5
2011-05-25	39	1.23529	2	7	2	2	4	4					1	1	1						0	0	60	47					2	1				0.5	0.5	1	1
2011-05-26
2011-05-27	46	0.73913	2	7	4																48								1					1
2011-05-28
2011-05-29
2011-05-30	48	0.28125	2	10	4	4	4	3	4	2	2	4	1	1	1	1	1	1	1	1	32	38	9	1	4	0	0	4	0.5	0.5				1	0.5	1	0.5	0.5	0	0	1
2011-05-31
2011-06-01
2011-06-02
2011-06-03
2011-06-04
2011-06-05
2011-06-06
2011-06-07	50	0.428571		11
2011-06-08
2011-06-09
2011-06-10	13	1		13
2011-06-11
2011-06-12
2011-06-13
2011-06-14	23	0.916667		14
2011-06-15
2011-06-16	14	0.555556		13
2011-06-17
2011-06-18
2011-06-19
2011-06-20
2011-06-21	9	2		14
2011-06-22
2011-06-23	8	1.66667
2011-06-24
2011-06-25
2011-06-26
2011-06-27
2011-06-28	7	1		13
2011-06-29
2011-06-30	0
2011-07-01
2011-07-02
2011-07-03
2011-07-04
2011-07-05	0

## Sheet: _xltb_storage_
XL Toolbox Settings
	export_preset	<?xml version="1.0" encoding="utf-16"?>_x000D_ <Preset xmlns:xsd="http://www.w3.org/2001/XMLSchema" xmlns:xsi="http://www.w3.org/2001/XMLSchema-instance">_x000D_ <Name>Png, 700 dpi, RGB, Transparent canvas</Name>_x000D_ <Dpi>700</Dpi>_x000D_ <FileType>Png</FileType>_x000D_ <ColorSpace>Rgb</ColorSpace>_x000D_ <Transparency>TransparentCanvas</Transparency>_x000D_ <UseColorProfile>false</UseColorPro…
	export_path	C:\Users\rachid.hamidi\Documents\Projets annexes\Bruches\Soumission Bruches\Réponse au reviewers\Figure4.png

## Sheet: spring sown
Winter sown					Ovarian development								Mated								#mature oocyte				Body fate in males			Body fate in females
Day of observations	#insects collected from 100 plants	Sex-ratio (F/M)	#Flowers (modal value from 20 plants)	#Pods (modal value from 20 plants)	Ind1	Ind2	Ind3	Ind4	Ind5	Ind6	Ind7	Ind8	Ind1	Ind2	Ind3	Ind4	Ind5	Ind6	Ind7	Ind8	Ind1	Ind2	Ind3	Ind4	Ind1	Ind2	Ind3	Ind1	Ind2	Ind3	Ind4
2011-04-14	0
2011-04-15
2011-04-16
2011-04-17
2011-04-18
2011-04-19	0
2011-04-20
2011-04-21
2011-04-22
2011-04-23
2011-04-24
2011-04-25
2011-04-26	0
2011-04-27
2011-04-28	0
2011-04-29	0
2011-04-30
2011-05-01
2011-05-02	0
2011-05-03	0
2011-05-04	0
2011-05-05	0
2011-05-06	1				4																4							2
2011-05-07
2011-05-08
2011-05-09	1																								1
2011-05-10	3	2																							1
2011-05-11	5	4	2
2011-05-12	5	1.5			2	4	3						1	0	1						0	0	1		1			2	1	2
2011-05-13	3	0.5	3		4								0								3				1			1
2011-05-14
2011-05-15
2011-05-16	2	0	3
2011-05-17	1	0
2011-05-18	9	1.3	4		2	2	2	2					1	1	1	1					0	0	0	0	1	0.5		1	1	1	1
2011-05-19	9	3.5			4								1								5							3
2011-05-20	11	1.2	6		4	4							1	1							22	9			0.5	0.5	1	1	1
2011-05-21
2011-05-22
2011-05-23	16	1.3	5		4								1								26							1
2011-05-24	20	0.6	5		2	2							1	1							0	0						0,5	0.5
2011-05-25	16	3	4	1	2	4							1	1							0	11						0,5	0.5
2011-05-26
2011-05-27	34	0.7	3	5	3	2	4						1	1	1						1	0	19					0,5	0	0
2011-05-28
2011-05-29
2011-05-30	30	0.6	3	6	2	4	4						1	1	1						0	19	14					0,5	1	0
2011-05-31
2011-06-01	49	0.6	3	8
2011-06-02
2011-06-03
2011-06-04
2011-06-05
2011-06-06
2011-06-07	36	0.2	1	9
2011-06-08
2011-06-09
2011-06-10	37	0.9		10
2011-06-11				12
2011-06-12
2011-06-13
2011-06-14	31	0.5		12
2011-06-15
2011-06-16	20	0.7		9
2011-06-17
2011-06-18
2011-06-19
2011-06-20
2011-06-21	20	0.7		8
2011-06-22
2011-06-23	18	1.6
2011-06-24
2011-06-25
2011-06-26
2011-06-27
2011-06-28	2	2.5		12
2011-06-29
2011-06-30	1
2011-07-01
2011-07-02
2011-07-03
2011-07-04
2011-07-05	0			12
